# Supplementary material for: Antioxidant Clove Extract Inhibits Lipid Droplet Accumulation and Lipid Oxidation in Hepatocytes
Source: Metabolites. 2025 Dec 22;16(1):7. doi: 10.3390/metabo16010007 (PMC12843948; doi:10.3390/metabo16010007)
Supplement: Supplementary file 1 [file metabolites-16-00007-s001.zip]

Archive with 1 entries (1 files):
- metabolites-4004383-supplementary.pdf
